# Supplementary material for: Buckwheat (Fagopyrum esculentum) Hulls Are a Rich Source of Fermentable Dietary Fibre and Bioactive Phytochemicals
Source: Int J Mol Sci. 2023 Nov 14;24(22):16310. doi: 10.3390/ijms242216310 (PMC10671810; doi:10.3390/ijms242216310)
Supplement: Supplementary file 1 [file ijms-24-16310-s001.zip]

Archive with 2 entries (2 files):
- Fig S1 and Fig S2 BW hulls Int J Mol Sci 12 nov .pdf
- Supplementary materials Tables S1 and S2 12 nov.xlsx
