# Supplementary material for: Buckwheat (Fagopyrum esculentum) Hulls Are a Rich Source of Fermentable Dietary Fibre and Bioactive Phytochemicals
Source: Int J Mol Sci. 2023 Nov 14;24(22):16310. doi: 10.3390/ijms242216310 (PMC10671810; doi:10.3390/ijms242216310)
Supplement: Supplementary file 1 [file ijms-24-16310-s001.zip › Supplementary materials Tables S1 and S2 12 nov.xlsx]

## Sheet: Table S1  
			free fraction											alkaline-bound fraction											acid-bound fraction											Total content
compounds name (mg/Kg)	Abbr. if has (mg /Kg)		Initial matrix		First bioprocess				Second bioprocess					Initial matrix		First bioprocess				Second bioprocess					Initial matrix		First bioprocess				Second bioprocess					Initial matrix		First bioprocess				Second bioprocess				Abbr. if has (mg /Kg)
			Raw		EM_1	BY_1	EM+BY_1		EM_2	EC_2	BY_2	EC+BY_2		Raw		EM_1	BY_1	EM+BY_1		EM_2	EC_2	BY_2	EC+BY_2		Raw		EM_1	BY_1	EM+BY_1		EM_2	EC_2	BY_2	EC+BY_2		Raw		EM_1	BY_1	EM+BY_1		EM_2	EC_2	BY_2	EC+BY_2
compounds name (mg/Kg)	Abbr. if has (mg /Kg)																																													Abbr. if has (mg /Kg)
			free_Raw		free_EC	free_Yeast	free_EM+BY		free_EM2	free_EC2	free_BY2	free_BY+EC2		alk_Raw		alk_EC	alk_Yeast	alk_EM+BY		alk_EM2	alk_EC2	alk_BY2	alk_BY+EC2		acid_Raw		acid_EC	acid_Yeast	acid_EM+BY		acid_EM2	acid_EC2	acid_BY2	acid_BY+EC2		Total_Raw		Total_Raw	Total_Raw	Total_Raw		Total_Raw	Total_Raw	Total_Raw	Total_Raw
protocatechuic acid	34OHBA		184.81 ± 21.00		185.37 ± 8.24	167.51 ± 68.60	181.30 ± 11.17		195.81 ± 5.24	193.21 ± 3.07	202.85 ± 4.90	192.26 ± 12.23		126.10 ± 22.29		122.13 ± 18.64	151.99 ± 18.05	153.88 ± 26.77		226.89 ± 7.63	184.33 ± 12.74	235.34 ± 9.75	227.02 ± 11.11		79.80 ± 14.16		68.14 ± 16.83	79.47 ± 11.45	81.62 ± 15.24		101.93 ± 4.88	98.30 ± 3.65	87.12 ± 2.97	105.84 ± 6.24		390.71 ± 31.72		375.64 ± 7.23	398.98 ± 55.27	416.79 ± 25.26		524.64 ± 10.01	475.84 ± 9.79	525.30 ± 13.47	525.12 ± 17.57	34OHBA
syringaresinol	Syringaresinol		52.55 ± 9.22		69.76 ± 5.48	61.21 ± 12.48	87.58 ± 3.90		61.48 ± 3.52	62.90 ± 7.36	51.40 ± 2.87	63.32 ± 10.29		17.20 ± 1.13		21.69 ± 2.25	22.46 ± 0.66	25.04 ± 4.40		39.07 ± 4.36	37.78 ± 4.42	39.29 ± 1.82	44.34 ± 5.32		55.85 ± 12.78		33.03 ± 4.91	43.18 ± 6.32	54.85 ± 12.63		74.72 ± 4.62	67.62 ± 5.02	67.38 ± 4.61	75.36 ± 8.95		125.60 ± 6.76		124.48 ± 5.58	126.84 ± 19.13	167.47 ± 17.16		175.28 ± 5.43	168.30 ± 6.46	158.07 ± 0.58	183.01 ± 24.37	Syringaresinol
3, 4, 5-trihydroxybenzoic acid	345OHBA		28.50 ± 1.66		25.65 ± 1.27	50.32 ± 20.28	55.25 ± 7.09		55.00 ± 1.12	57.38 ± 1.53	28.30 ± 1.10	33.67 ± 29.17		23.62 ± 14.65		41.96 ± 26.98	39.53 ± 6.06	28.41 ± 13.36		89.06 ± 3.52	119.97 ± 4.76	70.33 ± 2.11	117.58 ± 0.40		56.49 ± 9.40		41.27 ± 6.95	63.31 ± 3.75	48.93 ± 4.76		47.98 ± 5.77	51.21 ± 1.74	65.17 ± 3.56	57.94 ± 2.14		108.61 ± 7.47		108.88 ± 31.25	153.15 ± 18.27	132.59 ± 12.35		192.04 ± 3.61	228.56 ± 7.36	163.81 ± 0.90	209.18 ± 28.06	345OHBA
protocatechualdehyde	34OHBAld		37.16 ± 1.54		35.80 ± 2.91	35.38 ± 8.44	36.96 ± 1.56		38.18 ± 1.08	36.18 ± 1.63	34.64 ± 0.32	36.34 ± 2.36		51.37 ± 13.88		41.31 ± 10.76	47.63 ± 2.22	55.29 ± 7.23		43.78 ± 1.38	30.27 ± 1.44	43.35 ± 0.46	40.99 ± 5.44		17.11 ± 3.76		15.31 ± 1.42	12.69 ± 0.98	14.71 ± 2.97		17.34 ± 1.26	17.96 ± 0.23	15.99 ± 1.00	18.46 ± 1.09		105.64 ± 15.58		92.43 ± 12.14	95.70 ± 7.25	106.95 ± 8.53		99.30 ± 3.24	84.42 ± 2.19	93.99 ± 1.12	95.79 ± 6.30	34OHBAld
vitexin	Vitexin		45.00 ± 4.56		52.62 ± 3.15	54.74 ± 8.77	59.85 ± 8.83		45.14 ± 2.27	44.23 ± 4.61	36.05 ± 0.71	42.58 ± 5.66		33.65 ± 5.87		37.73 ± 1.97	37.60 ± 8.08	38.31 ± 5.16		40.99 ± 4.05	40.74 ± 4.38	37.69 ± 0.74	41.07 ± 1.52		2.88 ± 0.75		1.34 ± 0.12	1.29 ± 0.16	1.63 ± 0.39		1.17 ± 0.21	1.11 ± 0.04	1.11 ± 0.15	1.36 ± 0.11		81.53 ± 9.69		91.70 ± 5.17	93.62 ± 6.38	99.79 ± 12.68		87.30 ± 6.24	86.08 ± 3.14	74.85 ± 0.19	85.02 ± 6.99	Vitexin
rutin	Rutin		25.15 ± 4.20		24.85 ± 1.40	17.66 ± 4.89	17.74 ± 2.80		11.43 ± 1.20	10.66 ± 1.61	12.18 ± 0.68	9.63 ± 1.78		11.94 ± 3.20		16.14 ± 1.76	21.90 ± 4.95	14.71 ± 2.27		13.60 ± 1.99	15.77 ± 0.88	18.35 ± 2.05	14.24 ± 1.27		n.d.		n.d.	n.d.	n.d.		n.d.	n.d.	n.d.	n.d.		37.10 ± 6.27		40.99 ± 1.00	39.56 ± 6.83	32.45 ± 4.82		25.02 ± 2.88	26.43 ± 1.02	30.52 ± 1.90	23.88 ± 3.05	Rutin
vanillin	3OMe4OHBAld		11.40 ± 0.78		3.11 ± 0.09	10.45 ± 2.95	1.80 ± 0.12		15.39 ± 1.63	14.57 ± 1.20	10.78 ± 0.48	12.58 ± 1.45		5.38 ± 1.00		6.11 ± 0.90	6.73 ± 0.40	7.44 ± 0.75		12.44 ± 0.60	11.91 ± 0.36	12.04 ± 0.83	12.47 ± 0.48		19.54 ± 4.17		16.29 ± 1.88	16.64 ± 1.29	19.54 ± 3.21		35.19 ± 2.38	33.45 ± 3.98	31.30 ± 3.03	38.29 ± 4.20		36.32 ± 4.51		25.52 ± 0.93	33.82 ± 2.93	28.78 ± 3.60		63.01 ± 0.83	59.93 ± 4.22	54.12 ± 3.71	63.35 ± 3.33	3OMe4OHBAld
p-hydroxybenzoic acid	4OHBA		9.55 ± 0.43		14.16 ± 0.81	9.74 ± 3.88	17.93 ± 0.68		11.18 ± 1.23	11.30 ± 0.95	10.76 ± 0.64	11.87 ± 1.83		14.32 ± 1.15		16.04 ± 2.22	17.97 ± 1.87	19.12 ± 2.54		25.27 ± 1.57	23.08 ± 2.43	26.39 ± 1.56	28.07 ± 1.85		4.64 ± 1.19		3.71 ± 0.49	3.85 ± 0.21	4.35 ± 0.81		5.18 ± 0.39	5.20 ± 0.37	5.37 ± 0.30	5.70 ± 0.59		28.51 ± 1.78		33.91 ± 2.49	31.57 ± 3.19	41.41 ± 2.22		41.63 ± 2.47	39.58 ± 1.50	42.52 ± 2.44	45.64 ± 3.25	4OHBA
Vanillic acid	3OMe4OHBA		5.67 ± 0.23		10.99 ± 0.94	6.14 ± 2.15	13.39 ± 0.73		6.55 ± 0.65	6.47 ± 0.19	6.13 ± 0.20	6.59 ± 1.00		7.17 ± 0.56		8.09 ± 1.21	8.35 ± 0.94	9.51 ± 0.92		14.58 ± 0.73	13.49 ± 1.91	13.95 ± 1.55	14.19 ± 0.49		15.55 ± 3.49		13.39 ± 1.53	14.27 ± 0.56	17.92 ± 3.11		24.38 ± 2.27	23.74 ± 2.24	21.05 ± 1.44	24.12 ± 3.06		28.39 ± 3.93		32.47 ± 0.56	28.76 ± 1.81	40.82 ± 2.34		45.51 ± 1.84	43.70 ± 2.99	41.12 ± 3.12	44.90 ± 3.51	3OMe4OHBA
p-Coumaric acid	4OHCA		1.45 ± 0.11		1.56 ± 0.10	5.77 ± 1.47	6.91 ± 0.39		9.08 ± 0.76	8.80 ± 0.82	1.75 ± 0.15	8.43 ± 1.06		25.24 ± 1.27		25.56 ± 1.67	30.78 ± 2.17	30.45 ± 2.24		48.91 ± 4.38	48.52 ± 5.11	49.64 ± 4.17	53.14 ± 2.62		0.60 ± 0.11		0.42 ± 0.01	0.46 ± 0.05	0.44 ± 0.14		0.80 ± 0.17	0.79 ± 0.08	0.68 ± 0.04	0.74 ± 0.07		27.29 ± 1.36		27.54 ± 1.78	37.00 ± 0.86	37.80 ± 2.37		58.79 ± 5.10	58.11 ± 4.39	52.07 ± 4.35	62.31 ± 3.33	4OHCA
hyperoside	Hyperoside		16.02 ± 1.23		17.41 ± 1.56	17.45 ± 3.00	19.94 ± 2.25		14.49 ± 1.04	14.39 ± 1.23	12.88 ± 0.17	13.46 ± 1.77		11.18 ± 0.64		11.97 ± 0.37	12.33 ± 1.83	11.95 ± 0.15		15.14 ± 1.51	16.07 ± 1.78	14.33 ± 1.29	15.02 ± 1.03		n.d.		n.d.	n.d.	n.d.		n.d.	n.d.	n.d.	n.d.		27.20 ± 1.83		29.39 ± 1.47	29.79 ± 3.94	31.88 ± 2.39		29.63 ± 2.54	30.46 ± 0.86	27.22 ± 1.44	28.48 ± 2.64	Hyperoside
quercetin-3-glucoside	Quercetin-3-Glucoside		14.99 ± 1.14		18.28 ± 1.80	17.47 ± 2.44	19.79 ± 0.82		14.04 ± 0.73	14.00 ± 0.99	12.50 ± 0.12	13.48 ± 2.35		10.89 ± 0.69		11.70 ± 1.31	13.04 ± 2.50	12.09 ± 1.43		14.78 ± 1.34	16.06 ± 2.31	14.61 ± 1.61	14.85 ± 1.76		n.d.		n.d.	n.d.	n.d.		n.d.	n.d.	n.d.	n.d.		25.88 ± 1.78		29.98 ± 2.27	30.52 ± 3.59	31.88 ± 2.16		28.82 ± 2.06	30.07 ± 1.35	27.10 ± 1.59	28.33 ± 4.00	Quercetin-3-Glucoside
quercetin	Quercetin		20.43 ± 2.45		18.96 ± 2.56	31.07 ± 4.40	33.88 ± 1.52		26.48 ± 1.13	24.49 ± 1.75	12.87 ± 0.51	24.33 ± 2.26		0.27 ± 0.12		0.77 ± 0.34	0.60 ± 0.09	0.52 ± 0.11		0.43 ± 0.09	0.69 ± 0.11	0.39 ± 0.06	0.64 ± 0.14		1.84 ± 0.21		1.08 ± 0.12	1.10 ± 0.31	1.14 ± 0.21		0.49 ± 0.18	0.62 ± 0.08	0.73 ± 0.15	0.77 ± 0.25		22.54 ± 2.34		20.81 ± 2.37	32.77 ± 4.31	35.53 ± 1.70		27.40 ± 1.22	25.80 ± 1.59	13.99 ± 0.64	25.74 ± 2.55	Quercetin
ferulic acid	3OMe4OHCA		0.69 ± 0.02		1.58 ± 0.37	1.13 ± 0.31	2.79 ± 0.03		1.59 ± 0.16	3.02 ± 0.84	0.89 ± 0.05	2.40 ± 0.41		16.64 ± 1.93		17.78 ± 2.06	20.92 ± 1.78	19.89 ± 0.66		32.62 ± 2.36	32.35 ± 2.76	32.81 ± 2.51	37.41 ± 2.09		0.92 ± 0.17		0.72 ± 0.04	0.80 ± 0.05	0.87 ± 0.16		1.16 ± 0.08	1.27 ± 0.20	1.01 ± 0.12	1.17 ± 0.12		18.25 ± 1.96		20.08 ± 2.15	22.84 ± 1.55	23.55 ± 0.75		35.37 ± 2.44	36.63 ± 2.35	34.70 ± 2.66	40.98 ± 2.39	3OMe4OHCA
3, 5-dimethoxy-4-hydroxybenzaldehyde	35OMe4OHBAld		6.85 ± 0.46		5.49 ± 0.41	6.67 ± 1.48	5.58 ± 0.15		9.14 ± 0.69	8.56 ± 0.39	7.09 ± 0.31	8.09 ± 1.03		3.25 ± 0.58		3.71 ± 0.67	3.94 ± 0.37	4.18 ± 0.52		6.40 ± 0.18	6.02 ± 0.33	6.22 ± 0.31	6.04 ± 0.35		6.17 ± 1.16		4.66 ± 0.54	5.00 ± 0.62	5.85 ± 1.16		12.14 ± 0.70	11.71 ± 0.52	10.49 ± 0.48	11.93 ± 0.94		16.28 ± 1.39		13.87 ± 0.53	15.61 ± 1.61	15.61 ± 1.19		27.68 ± 0.21	26.29 ± 0.06	23.79 ± 1.07	26.06 ± 1.61	35OMe4OHBAld
p-Hydroxybenzaldehyde	4OHBAld		4.96 ± 0.39		2.14 ± 0.18	6.74 ± 1.50	1.43 ± 0.11		8.34 ± 0.79	8.03 ± 0.57	4.97 ± 0.25	7.13 ± 0.78		2.86 ± 0.34		3.16 ± 0.69	3.38 ± 0.16	4.03 ± 0.64		3.47 ± 0.13	2.96 ± 0.20	3.61 ± 0.35	3.59 ± 0.34		3.29 ± 0.77		1.79 ± 0.14	2.56 ± 0.07	2.19 ± 0.41		2.41 ± 0.17	2.22 ± 0.09	3.02 ± 0.26	2.62 ± 0.21		11.11 ± 1.01		7.09 ± 0.68	12.69 ± 1.49	7.64 ± 0.98		14.23 ± 0.60	13.21 ± 0.44	11.60 ± 0.80	13.34 ± 1.21	4OHBAld
3, 5-dimethoxy-4-hydroxybenzoic acid	35OMe4OHBA		2.26 ± 0.14		2.77 ± 0.18	2.29 ± 0.80	3.09 ± 0.06		2.65 ± 0.26	2.68 ± 0.22	2.54 ± 0.14	2.43 ± 0.37		2.00 ± 0.30		1.89 ± 0.03	2.10 ± 0.27	2.38 ± 0.66		4.00 ± 0.16	3.65 ± 0.38	3.82 ± 0.26	3.82 ± 0.18		4.55 ± 0.29		4.57 ± 0.70	4.70 ± 0.17	5.75 ± 0.78		9.63 ± 1.18	9.12 ± 0.61	8.34 ± 0.53	9.90 ± 1.16		8.81 ± 0.60		9.22 ± 0.54	9.08 ± 0.43	11.22 ± 1.25		16.28 ± 1.02	15.45 ± 0.44	14.69 ± 0.91	16.16 ± 1.28	35OMe4OHBA
3-hydroxymandelic acid	3OHMA		2.00 ± 0.81		2.61 ± 0.13	3.40 ± 1.02	3.54 ± 0.19		n.d.	n.d.	n.d.	n.d.		2.08 ± 0.50		2.63 ± 2.47	2.64 ± 0.40	2.22 ± 0.32		n.d.	n.d.	n.d.	n.d.		4.58 ± 1.15		3.00 ± 0.75	3.60 ± 0.60	3.00 ± 0.71		n.d.	n.d.	n.d.	n.d.		8.67 ± 0.26		8.25 ± 2.70	9.65 ± 0.91	8.76 ± 0.58		n.d.	n.d.	n.d.	n.d.	3OHMA
gentisic acid	25OHBA		n.d.		n.d.	1.30 ± 0.63	2.50 ± 0.37		1.84 ± 0.05	6.80 ± 0.43	n.d.	6.64 ± 0.90		n.d.		n.d.	n.d.	n.d.		n.d.	n.d.	n.d.	n.d.		8.12 ± 2.26		6.04 ± 0.51	7.11 ± 0.06	7.83 ± 0.52		10.64 ± 0.85	9.50 ± 0.19	11.50 ± 0.67	7.50 ± 6.51		8.12 ± 2.26		6.04 ± 0.51	8.41 ± 0.68	10.32 ± 0.40		12.48 ± 0.85	16.30 ± 0.38	11.50 ± 0.67	14.15 ± 7.39	25OHBA
Salicylic acid	2OHBA		4.47 ± 0.32		4.10 ± 0.20	3.16 ± 1.45	3.62 ± 0.34		4.84 ± 0.35	5.58 ± 1.10	5.48 ± 0.11	4.96 ± 0.54		0.88 ± 0.13		0.58 ± 0.12	0.70 ± 0.01	0.68 ± 0.05		1.21 ± 0.08	1.17 ± 0.18	1.23 ± 0.10	1.21 ± 0.05		0.34 ± 0.07		0.24 ± 0.04	0.30 ± 0.04	0.33 ± 0.07		0.50 ± 0.04	0.47 ± 0.05	0.45 ± 0.06	0.55 ± 0.01		5.69 ± 0.13		4.92 ± 0.25	4.17 ± 1.49	4.62 ± 0.44		6.55 ± 0.41	7.21 ± 1.08	7.16 ± 0.27	6.71 ± 0.59	2OHBA
benzoic acid	BA		1.32 ± 0.25		4.51 ± 0.40	1.15 ± 0.41	3.90 ± 0.83		1.53 ± 0.50	1.60 ± 0.48	5.22 ± 0.10	6.16 ± 0.81		2.96 ± 0.85		3.07 ± 0.24	3.68 ± 0.19	3.00 ± 0.33		5.26 ± 0.32	4.54 ± 0.79	5.20 ± 0.92	4.48 ± 0.57		1.28 ± 0.23		0.51 ± 0.52	0.28 ± 0.49	0.75 ± 0.22		0.02 ± 0.03	0.19 ± 0.16	0.48 ± 0.57	0.12 ± 0.11		5.56 ± 1.30		8.10 ± 0.72	5.12 ± 1.03	7.66 ± 0.65		6.80 ± 0.53	6.32 ± 0.52	10.90 ± 0.47	10.76 ± 1.25	BA
caffeic acid	34OHCA		n.d.		0.26 ± 0.05	2.02 ± 0.64	2.49 ± 0.09		3.69 ± 0.25	3.89 ± 0.36	0.46 ± 0.09	3.61 ± 0.62		2.39 ± 0.49		4.51 ± 1.23	6.02 ± 0.70	4.28 ± 0.54		10.07 ± 1.09	13.06 ± 1.24	10.86 ± 0.80	11.97 ± 0.65		1.29 ± 0.29		0.92 ± 0.12	1.10 ± 0.12	0.87 ± 0.45		0.92 ± 0.15	0.94 ± 0.07	1.14 ± 0.14	1.19 ± 0.20		3.68 ± 0.27		5.68 ± 1.31	9.14 ± 0.07	7.63 ± 0.70		14.68 ± 1.31	17.89 ± 0.91	12.47 ± 0.92	16.78 ± 1.37	34OHCA
4-hydroxy-3-methoxy-mandelic acid	4OH3OMeMA		n.d.		n.d.	n.d.	n.d.		n.d.	n.d.	n.d.	n.d.		1.44 ± 0.38		0.15 ± 0.26	1.36 ± 0.25	1.50 ± 0.26		1.58 ± 0.20	n.d.	1.17 ± 0.37	n.d.		1.74 ± 0.84		n.d.	1.40 ± 0.43	1.48 ± 0.65		n.d.	n.d.	n.d.	n.d.		3.18 ± 0.89		0.15 ± 0.26	2.76 ± 0.19	2.97 ± 0.42		1.58 ± 0.20	n.d.	1.17 ± 0.37	n.d.	4OH3OMeMA
quercitrin	Quercitrin		2.37 ± 0.40		2.41 ± 0.15	2.40 ± 0.37	2.71 ± 0.17		1.91 ± 0.10	1.81 ± 0.27	1.39 ± 0.01	1.70 ± 0.28		0.54 ± 0.06		0.76 ± 0.07	0.73 ± 0.20	0.74 ± 0.02		1.02 ± 0.05	0.93 ± 0.13	0.86 ± 0.05	0.97 ± 0.17		n.d.		n.d.	n.d.	n.d.		n.d.	n.d.	n.d.	n.d.		2.91 ± 0.44		3.17 ± 0.17	3.13 ± 0.34	3.45 ± 0.18		2.93 ± 0.13	2.74 ± 0.14	2.26 ± 0.06	2.67 ± 0.44	Quercitrin
isovitexin	Isovitexin		n.d.		n.d.	n.d.	n.d.		45.22 ± 2.15	44.38 ± 4.75	36.29 ± 0.71	42.74 ± 5.78		n.d.		n.d.	n.d.	n.d.		41.07 ± 3.95	40.97 ± 4.38	37.85 ± 0.61	41.23 ± 1.59		2.88 ± 0.75		1.34 ± 0.12	1.29 ± 0.16	1.63 ± 0.39		1.17 ± 0.21	1.11 ± 0.04	1.11 ± 0.15	1.36 ± 0.11		2.88 ± 0.75		1.34 ± 0.12	1.29 ± 0.16	1.63 ± 0.39		87.45 ± 6.03	86.46 ± 3.22	75.25 ± 0.12	85.33 ± 7.11	Isovitexin
luteolin	Luteolin		1.62 ± 0.03		1.92 ± 0.19	3.61 ± 0.31	4.53 ± 0.21		2.48 ± 0.11	2.77 ± 0.19	1.08 ± 0.06	2.76 ± 0.39		0.77 ± 0.07		1.14 ± 0.16	1.00 ± 0.20	1.23 ± 0.10		1.24 ± 0.10	1.40 ± 0.20	0.85 ± 0.03	1.35 ± 0.18		0.17 ± 0.02		0.15 ± 0.00	0.14 ± 0.01	0.16 ± 0.01		0.10 ± 0.01	0.10 ± 0.00	0.10 ± 0.00	0.11 ± 0.01		2.57 ± 0.09		3.21 ± 0.19	4.76 ± 0.20	5.92 ± 0.23		3.82 ± 0.17	4.26 ± 0.14	2.03 ± 0.08	4.22 ± 0.55	Luteolin
Chlorogenic acid	Qu34OHCAte		2.32 ± 0.25		2.93 ± 0.50	1.52 ± 0.27	1.68 ± 0.18		1.82 ± 0.17	1.84 ± 0.20	2.99 ± 0.04	1.71 ± 0.25		n.d.		n.d.	n.d.	n.d.		n.d.	n.d.	n.d.	n.d.		n.d.		n.d.	n.d.	n.d.		n.d.	n.d.	n.d.	n.d.		2.32 ± 0.25		2.93 ± 0.50	1.52 ± 0.27	1.68 ± 0.18		1.82 ± 0.17	1.84 ± 0.20	2.99 ± 0.04	1.71 ± 0.25	Qu34OHCAte
phenylacetic acid	PLA		1.12 ± 0.06		2.95 ± 0.23	0.79 ± 0.40	3.19 ± 0.38		n.d.	n.d.	n.d.	n.d.		0.94 ± 0.14		0.81 ± 0.15	1.21 ± 0.07	0.93 ± 0.05		n.d.	n.d.	n.d.	n.d.		0.12 ± 0.11		n.d.	n.d.	n.d.		n.d.	n.d.	n.d.	n.d.		2.18 ± 0.18		3.76 ± 0.37	2.00 ± 0.42	4.12 ± 0.43		n.d.	n.d.	n.d.	n.d.	PLA
2-hydroxybenzyl alcohol	2OHBAlc		1.91 ± 0.12		2.01 ± 0.13	1.13 ± 0.33	2.71 ± 0.26		1.47 ± 0.02	1.32 ± 0.15	1.79 ± 0.17	1.96 ± 0.26		n.d.		n.d.	n.d.	n.d.		n.d.	n.d.	n.d.	n.d.		n.d.		n.d.	n.d.	n.d.		n.d.	n.d.	n.d.	n.d.		1.91 ± 0.12		2.01 ± 0.13	1.13 ± 0.33	2.71 ± 0.26		1.47 ± 0.02	1.32 ± 0.15	1.79 ± 0.17	1.96 ± 0.26	2OHBAlc
3, 5-dimethoxy-4-hydroxycinnamic acid	35OMe4OHCA		n.d.		n.d.	n.d.	n.d.		0.25 ± 0.01	0.26 ± 0.01	n.d.	0.25 ± 0.01		1.46 ± 0.36		1.47 ± 0.06	1.83 ± 0.28	1.63 ± 0.30		2.52 ± 0.28	2.77 ± 0.15	2.52 ± 0.29	2.83 ± 0.03		0.26 ± 0.11		n.d.	n.d.	n.d.		n.d.	n.d.	n.d.	n.d.		1.72 ± 0.39		1.47 ± 0.06	1.83 ± 0.28	1.63 ± 0.30		2.77 ± 0.29	3.03 ± 0.15	2.52 ± 0.29	3.09 ± 0.04	35OMe4OHCA
catechin	Catechin		1.63 ± 1.95		n.d.	n.d.	n.d.		0.81 ± 0.14	0.69 ± 0.16	0.55 ± 0.14	0.72 ± 0.05		n.d.		1.87 ± 0.69	1.65 ± 0.24	1.89 ± 0.99		1.08 ± 0.38	3.86 ± 2.86	1.50 ± 0.89	3.01 ± 2.50		n.d.		n.d.	n.d.	n.d.		n.d.	n.d.	n.d.	n.d.		1.63 ± 1.95		1.87 ± 0.69	1.65 ± 0.24	1.89 ± 0.99		1.88 ± 0.37	4.55 ± 2.83	2.06 ± 0.89	3.73 ± 2.54	Catechin
taxifolin	Taxifolin		0.91 ± 0.08		0.89 ± 0.09	0.97 ± 0.21	1.03 ± 0.06		0.92 ± 0.08	0.86 ± 0.09	0.63 ± 0.03	0.78 ± 0.15		0.32 ± 0.14		0.86 ± 0.23	0.88 ± 0.15	0.68 ± 0.15		1.13 ± 0.14	1.73 ± 0.18	1.09 ± 0.07	1.34 ± 0.11		n.d.		n.d.	n.d.	n.d.		n.d.	n.d.	n.d.	n.d.		1.23 ± 0.21		1.75 ± 0.23	1.85 ± 0.12	1.70 ± 0.18		2.05 ± 0.20	2.59 ± 0.14	1.72 ± 0.10	2.13 ± 0.25	Taxifolin
3-methoxy-4-hydroxyacetophenone	3OMe4OHAcP		0.29 ± 0.02		0.31 ± 0.01	0.31 ± 0.07	0.38 ± 0.02		0.44 ± 0.06	0.42 ± 0.05	0.36 ± 0.03	0.43 ± 0.05		0.19 ± 0.04		0.23 ± 0.04	0.26 ± 0.02	0.28 ± 0.05		0.43 ± 0.05	0.39 ± 0.03	0.40 ± 0.04	0.45 ± 0.03		0.59 ± 0.14		0.55 ± 0.06	0.62 ± 0.10	0.69 ± 0.11		0.97 ± 0.10	0.95 ± 0.09	0.84 ± 0.05	1.00 ± 0.14		1.07 ± 0.16		1.09 ± 0.03	1.19 ± 0.11	1.35 ± 0.13		1.84 ± 0.04	1.75 ± 0.10	1.61 ± 0.12	1.88 ± 0.15	3OMe4OHAcP
pinoresinol	Pinoresinol		0.88 ± 0.10		0.93 ± 0.09	0.92 ± 0.01	1.49 ± 0.09		1.07 ± 0.11	1.34 ± 0.19	0.75 ± 0.02	1.39 ± 0.27		0.30 ± 0.02		0.29 ± 0.03	0.29 ± 0.01	0.33 ± 0.05		0.43 ± 0.06	0.37 ± 0.06	0.33 ± 0.02	0.49 ± 0.06		n.d.		n.d.	n.d.	n.d.		0.01 ± 0.01	0.01 ± 0.00	0.00 ± 0.01	0.01 ± 0.01		1.18 ± 0.09		1.21 ± 0.07	1.21 ± 0.02	1.82 ± 0.13		1.51 ± 0.16	1.72 ± 0.15	1.09 ± 0.05	1.88 ± 0.33	Pinoresinol
cinnamic acid	CA		0.19 ± 0.01		0.17 ± 0.00	0.22 ± 0.03	0.28 ± 0.01		0.45 ± 0.02	0.47 ± 0.06	0.32 ± 0.02	0.40 ± 0.03		0.81 ± 0.06		0.92 ± 0.09	1.05 ± 0.04	1.04 ± 0.06		1.57 ± 0.18	1.44 ± 0.25	1.49 ± 0.17	1.58 ± 0.04		n.d.		n.d.	n.d.	n.d.		n.d.	n.d.	n.d.	n.d.		1.00 ± 0.07		1.09 ± 0.09	1.27 ± 0.04	1.33 ± 0.07		2.01 ± 0.19	1.90 ± 0.23	1.81 ± 0.17	1.98 ± 0.07	CA
1, 2-dihydroxybenzene	12OHB		0.04 ± 0.08		n.d.	n.d.	n.d.		n.d.	n.d.	0.77 ± 0.06	0.93 ± 0.15		0.03 ± 0.06		n.d.	n.d.	n.d.		n.d.	n.d.	n.d.	n.d.		0.87 ± 0.20		0.60 ± 0.09	0.84 ± 0.05	0.72 ± 0.05		n.d.	n.d.	n.d.	n.d.		0.95 ± 0.27		0.60 ± 0.09	0.84 ± 0.05	0.72 ± 0.05		n.d.	n.d.	0.77 ± 0.06	0.93 ± 0.15	12OHB
4-methoxybenzoic acid	4OMeBA		n.d.		n.d.	n.d.	n.d.		0.87 ± 0.46	0.79 ± 0.21	0.95 ± 0.37	0.78 ± 0.10		0.82 ± 0.05		0.72 ± 0.15	0.86 ± 0.22	0.56 ± 0.11		9.12 ± 0.92	5.70 ± 0.69	6.46 ± 0.40	7.56 ± 0.52		n.d.		n.d.	n.d.	n.d.		0.31 ± 0.10	n.d.	0.24 ± 0.04	n.d.		0.82 ± 0.05		0.72 ± 0.15	0.86 ± 0.22	0.56 ± 0.11		10.29 ± 1.38	6.49 ± 0.53	7.64 ± 0.42	8.34 ± 0.42	4OMeBA
lariciresinol	Lariciresinol		0.81 ± 0.08		0.88 ± 0.16	0.91 ± 0.13	1.14 ± 0.11		0.78 ± 0.10	1.09 ± 0.24	0.44 ± 0.03	1.10 ± 0.13		n.d.		n.d.	n.d.	n.d.		n.d.	n.d.	n.d.	n.d.		n.d.		n.d.	n.d.	n.d.		n.d.	n.d.	n.d.	n.d.		0.81 ± 0.08		0.88 ± 0.16	0.91 ± 0.13	1.14 ± 0.11		0.78 ± 0.10	1.09 ± 0.24	0.44 ± 0.03	1.10 ± 0.13	Lariciresinol
phenyllactic acid	PLLA		0.15 ± 0.02		0.88 ± 0.12	0.16 ± 0.10	0.97 ± 0.11		n.d.	n.d.	0.33 ± 0.02	0.28 ± 0.08		n.d.		n.d.	n.d.	n.d.		n.d.	n.d.	n.d.	n.d.		0.60 ± 0.10		0.22 ± 0.09	0.31 ± 0.01	0.26 ± 0.08		0.20 ± 0.04	0.21 ± 0.03	0.31 ± 0.04	0.25 ± 0.03		0.74 ± 0.10		1.10 ± 0.17	0.47 ± 0.11	1.23 ± 0.18		0.20 ± 0.04	0.21 ± 0.03	0.64 ± 0.03	0.53 ± 0.10	PLLA
epicatechin	Epicatechin		0.63 ± 0.77		n.d.	n.d.	n.d.		0.47 ± 0.07	0.26 ± 0.23	0.34 ± 0.05	0.41 ± 0.08		n.d.		n.d.	n.d.	n.d.		n.d.	0.77 ± 0.78	0.28 ± 0.28	0.77 ± 0.91		n.d.		n.d.	n.d.	n.d.		n.d.	n.d.	n.d.	n.d.		0.63 ± 0.77		n.d.	n.d.	n.d.		0.47 ± 0.07	1.03 ± 0.80	0.63 ± 0.28	1.18 ± 0.97	Epicatechin
myricetin	Myricetin		0.62 ± 0.14		0.52 ± 0.06	0.82 ± 0.20	0.85 ± 0.05		n.d.	n.d.	n.d.	n.d.		n.d.		n.d.	n.d.	n.d.		n.d.	n.d.	n.d.	n.d.		n.d.		n.d.	n.d.	n.d.		n.d.	n.d.	n.d.	n.d.		0.62 ± 0.14		0.52 ± 0.06	0.82 ± 0.20	0.85 ± 0.05		n.d.	n.d.	n.d.	n.d.	Myricetin
3, 4-dihydroxymandelic acid	34OHMA		0.04 ± 0.07		0.07 ± 0.07	0.07 ± 0.06	0.06 ± 0.03		n.d.	n.d.	n.d.	n.d.		0.50 ± 0.12		0.93 ± 0.53	1.18 ± 0.32	0.54 ± 0.15		4.15 ± 0.67	4.27 ± 0.27	3.51 ± 0.48	4.47 ± 0.54		n.d.		0.36 ± 0.31	0.44 ± 0.38	0.30 ± 0.51		n.d.	7.96 ± 11.52	n.d.	1.55 ± 0.22		0.54 ± 0.05		1.35 ± 0.83	1.69 ± 0.57	0.89 ± 0.36		4.15 ± 0.67	12.23 ± 11.35	3.51 ± 0.48	6.02 ± 0.76	34OHMA
naringenin	Naringenin		0.30 ± 0.03		0.31 ± 0.03	0.73 ± 0.09	0.84 ± 0.06		0.88 ± 0.07	0.93 ± 0.13	0.26 ± 0.03	0.88 ± 0.12		0.06 ± 0.01		0.12 ± 0.01	0.10 ± 0.01	0.14 ± 0.03		0.15 ± 0.02	0.18 ± 0.04	0.08 ± 0.02	0.19 ± 0.03		n.d.		n.d.	n.d.	n.d.		n.d.	n.d.	n.d.	n.d.		0.36 ± 0.04		0.43 ± 0.03	0.83 ± 0.08	0.99 ± 0.08		1.03 ± 0.08	1.12 ± 0.10	0.33 ± 0.04	1.07 ± 0.14	Naringenin
3, 4-dihydroxyphenylacetic acid	34OHPLA		n.d.		n.d.	n.d.	n.d.		6.41 ± 0.65	6.97 ± 0.69	6.59 ± 0.49	7.83 ± 1.36		0.16 ± 0.27		n.d.	n.d.	n.d.		11.33 ± 0.68	10.29 ± 1.06	10.65 ± 0.52	10.76 ± 0.74		n.d.		n.d.	n.d.	n.d.		20.38 ± 1.63	18.90 ± 1.47	18.41 ± 1.29	20.23 ± 2.48		0.16 ± 0.27		n.d.	n.d.	n.d.		38.12 ± 1.69	36.17 ± 0.74	35.65 ± 2.09	38.82 ± 3.37	34OHPLA
isorhamnetin	Isorhamnetin		0.23 ± 0.01		0.27 ± 0.01	0.33 ± 0.02	0.38 ± 0.02		0.31 ± 0.02	0.33 ± 0.01	0.18 ± 0.01	0.30 ± 0.04		n.d.		1.04 ± 0.09	n.d.	n.d.		n.d.	0.13 ± 0.01	n.d.	n.d.		n.d.		0.06 ± 0.11	n.d.	n.d.		n.d.	n.d.	n.d.	n.d.		0.23 ± 0.01		1.37 ± 0.08	0.33 ± 0.02	0.38 ± 0.02		0.31 ± 0.02	0.46 ± 0.02	0.18 ± 0.01	0.30 ± 0.04	Isorhamnetin
4-hydroxyphenylacetic acid	4OHPLA		n.d.		n.d.	n.d.	n.d.		2.18 ± 0.13	3.04 ± 0.32	3.25 ± 0.25	4.54 ± 0.69		n.d.		n.d.	n.d.	n.d.		4.47 ± 0.71	4.00 ± 0.46	3.26 ± 0.55	5.05 ± 0.42		n.d.		n.d.	n.d.	n.d.		10.25 ± 1.28	8.16 ± 0.75	31.63 ± 0.55	10.17 ± 1.56		n.d.		n.d.	n.d.	n.d.		16.90 ± 1.66	15.20 ± 0.83	38.13 ± 1.07	19.76 ± 2.03	4OHPLA
2, 3-dihydroxybenzoic acid	23OHBA		n.d.		0.28 ± 0.24	n.d.	n.d.		0.96 ± 0.05	1.87 ± 0.11	0.63 ± 0.05	1.87 ± 0.18		n.d.		n.d.	n.d.	n.d.		0.31 ± 0.02	0.33 ± 0.02	0.31 ± 0.01	0.33 ± 0.00		n.d.		n.d.	n.d.	n.d.		4.50 ± 0.43	4.14 ± 0.46	5.00 ± 0.48	4.88 ± 0.45		n.d.		0.28 ± 0.24	n.d.	n.d.		5.77 ± 0.39	6.34 ± 0.37	5.94 ± 0.47	7.09 ± 0.53	23OHBA
2, 4-dihydroxybenzoic acid	24OHBA		n.d.		n.d.	n.d.	n.d.		n.d.	n.d.	n.d.	n.d.		n.d.		n.d.	n.d.	n.d.		1.00 ± 0.13	0.74 ± 0.07	0.64 ± 0.04	1.04 ± 0.11		n.d.		n.d.	n.d.	n.d.		n.d.	n.d.	n.d.	n.d.		n.d.		n.d.	n.d.	n.d.		1.00 ± 0.13	0.74 ± 0.07	0.64 ± 0.04	1.04 ± 0.11	24OHBA
phenylpyruvic acid	PVA		n.d.		0.59 ± 0.15	n.d.	1.55 ± 0.10		n.d.	n.d.	0.11 ± 0.01	0.59 ± 0.16		n.d.		n.d.	n.d.	n.d.		n.d.	0.03 ± 0.05	0.11 ± 0.01	0.09 ± 0.08		n.d.		n.d.	n.d.	n.d.		n.d.	n.d.	n.d.	n.d.		n.d.		0.59 ± 0.15	n.d.	1.55 ± 0.10		n.d.	0.03 ± 0.05	0.22 ± 0.02	0.68 ± 0.17	PVA
1, 2, 3-trihydroxybenzene	123OHB		n.d.		n.d.	n.d.	n.d.		n.d.	n.d.	0.53 ± 0.02	1.34 ± 0.11		n.d.		n.d.	n.d.	n.d.		n.d.	n.d.	n.d.	n.d.		n.d.		n.d.	n.d.	n.d.		n.d.	n.d.	n.d.	n.d.		n.d.		n.d.	n.d.	n.d.		n.d.	n.d.	0.53 ± 0.02	1.34 ± 0.11	123OHB
4-hydroxyacetophenone	4OHAcP		0.54 ± 0.03		0.60 ± 0.07	0.59 ± 0.14	0.68 ± 0.04		0.69 ± 0.07	0.65 ± 0.05	0.57 ± 0.04	0.65 ± 0.07		0.34 ± 0.07		0.45 ± 0.08	0.49 ± 0.04	0.55 ± 0.08		0.51 ± 0.03	0.45 ± 0.05	0.51 ± 0.04	0.51 ± 0.03		0.19 ± 0.07		0.16 ± 0.01	0.15 ± 0.01	0.19 ± 0.03		0.21 ± 0.02	0.21 ± 0.02	0.21 ± 0.01	0.22 ± 0.02		1.07 ± 0.11		1.20 ± 0.14	1.23 ± 0.11	1.42 ± 0.08		1.41 ± 0.08	1.31 ± 0.03	1.29 ± 0.10	1.39 ± 0.08	4OHAcP
hesperidin	Hesperidin		0.78 ± 0.07		0.66 ± 0.10	0.71 ± 0.14	0.82 ± 0.12		0.34 ± 0.01	0.32 ± 0.06	0.23 ± 0.02	0.33 ± 0.03		n.d.		n.d.	n.d.	n.d.		0.11 ± 0.02	0.17 ± 0.02	0.10 ± 0.01	0.14 ± 0.02		n.d.		n.d.	n.d.	n.d.		n.d.	n.d.	n.d.	n.d.		0.78 ± 0.07		0.66 ± 0.10	0.71 ± 0.14	0.82 ± 0.12		0.45 ± 0.03	0.49 ± 0.04	0.33 ± 0.02	0.47 ± 0.05	Hesperidin
apigenin	Apigenin		0.45 ± 0.02		0.48 ± 0.02	0.56 ± 0.07	0.66 ± 0.05		0.56 ± 0.05	0.54 ± 0.05	0.37 ± 0.00	0.54 ± 0.07		0.23 ± 0.01		0.24 ± 0.02	0.25 ± 0.02	0.28 ± 0.04		0.28 ± 0.02	0.29 ± 0.03	0.26 ± 0.02	0.29 ± 0.02		0.09 ± 0.00		0.09 ± 0.00	0.09 ± 0.00	0.09 ± 0.00		0.06 ± 0.00	0.06 ± 0.00	0.06 ± 0.00	0.06 ± 0.00		0.78 ± 0.03		0.80 ± 0.02	0.90 ± 0.07	1.03 ± 0.09		0.91 ± 0.07	0.89 ± 0.04	0.70 ± 0.02	0.89 ± 0.08	Apigenin
phloridzin	Phloridzin		0.31 ± 0.28		0.17 ± 0.30	0.35 ± 0.30	0.22 ± 0.38		0.39 ± 0.03	0.39 ± 0.04	0.32 ± 0.04	0.38 ± 0.06		0.30 ± 0.27		0.15 ± 0.26	n.d.	0.14 ± 0.25		0.44 ± 0.05	0.46 ± 0.10	0.42 ± 0.05	0.40 ± 0.03		n.d.		n.d.	n.d.	n.d.		n.d.	n.d.	n.d.	n.d.		0.61 ± 0.39		0.32 ± 0.28	0.35 ± 0.30	0.36 ± 0.63		0.82 ± 0.07	0.84 ± 0.06	0.74 ± 0.01	0.78 ± 0.09	Phloridzin
secoisolariciresinol	Secoisolariciresinol		0.31 ± 0.02		0.33 ± 0.05	0.37 ± 0.04	0.47 ± 0.07		0.15 ± 0.10	0.26 ± 0.13	0.05 ± 0.06	0.22 ± 0.02		n.d.		n.d.	n.d.	n.d.		n.d.	n.d.	n.d.	n.d.		0.30 ± 0.04		0.07 ± 0.01	0.06 ± 0.02	0.08 ± 0.01		n.d.	n.d.	n.d.	n.d.		0.61 ± 0.04		0.41 ± 0.04	0.44 ± 0.04	0.55 ± 0.06		0.15 ± 0.10	0.26 ± 0.13	0.05 ± 0.06	0.22 ± 0.02	Secoisolariciresinol
3-methoxy-4-hydroxyphenylpropionic acid	3OMe4OHPPA		n.d.		n.d.	n.d.	n.d.		n.d.	n.d.	n.d.	n.d.		0.08 ± 0.13		n.d.	0.23 ± 0.02	0.22 ± 0.08		0.31 ± 0.05	0.30 ± 0.02	0.32 ± 0.02	0.32 ± 0.00		0.53 ± 0.15		0.45 ± 0.06	0.47 ± 0.04	0.53 ± 0.20		0.59 ± 0.03	0.54 ± 0.04	0.66 ± 0.01	0.67 ± 0.04		0.60 ± 0.23		0.45 ± 0.06	0.71 ± 0.03	0.75 ± 0.27		0.90 ± 0.02	0.84 ± 0.04	0.98 ± 0.03	0.99 ± 0.05	3OMe4OHPPA
3, 4, 5-trimethoxycinnamic acid	345OMeCA		0.17 ± 0.01		0.16 ± 0.03	0.18 ± 0.06	0.18 ± 0.01		0.35 ± 0.04	0.27 ± 0.03	0.30 ± 0.03	0.31 ± 0.03		0.37 ± 0.03		0.42 ± 0.02	0.50 ± 0.01	0.49 ± 0.01		0.76 ± 0.04	0.73 ± 0.10	0.76 ± 0.09	0.82 ± 0.03		n.d.		n.d.	n.d.	n.d.		n.d.	n.d.	n.d.	n.d.		0.54 ± 0.01		0.58 ± 0.04	0.68 ± 0.06	0.67 ± 0.01		1.11 ± 0.08	1.00 ± 0.08	1.06 ± 0.12	1.14 ± 0.03	345OMeCA
kaempferol	Kaempferol		0.40 ± 0.03		0.42 ± 0.05	0.56 ± 0.08	0.70 ± 0.10		0.54 ± 0.03	0.53 ± 0.05	0.29 ± 0.03	0.51 ± 0.08		n.d.		0.35 ± 0.11	0.35 ± 0.03	0.28 ± 0.07		0.36 ± 0.04	0.60 ± 0.08	0.39 ± 0.05	0.51 ± 0.02		n.d.		n.d.	n.d.	n.d.		n.d.	n.d.	n.d.	n.d.		0.40 ± 0.03		0.77 ± 0.12	0.91 ± 0.09	0.98 ± 0.17		0.90 ± 0.08	1.12 ± 0.09	0.68 ± 0.05	1.02 ± 0.06	Kaempferol
indole-3-carboxylic acid	I3 Carboxylic		0.08 ± 0.01		0.10 ± 0.01	0.10 ± 0.01	0.12 ± 0.01		0.23 ± 0.02	0.27 ± 0.04	0.20 ± 0.01	0.24 ± 0.03		0.26 ± 0.03		0.30 ± 0.06	0.31 ± 0.02	0.36 ± 0.04		0.69 ± 0.06	0.65 ± 0.05	0.69 ± 0.03	0.74 ± 0.06		n.d.		n.d.	n.d.	n.d.		n.d.	n.d.	n.d.	n.d.		0.33 ± 0.04		0.40 ± 0.08	0.42 ± 0.01	0.48 ± 0.04		0.92 ± 0.08	0.92 ± 0.06	0.90 ± 0.03	0.98 ± 0.07	I3 Carboxylic
3-methoxybenzoic acid	3OMeBA		n.d.		n.d.	n.d.	n.d.		n.d.	n.d.	n.d.	n.d.		0.15 ± 0.01		0.12 ± 0.10	0.21 ± 0.01	0.19 ± 0.02		n.d.	n.d.	n.d.	n.d.		n.d.		n.d.	n.d.	n.d.		n.d.	n.d.	n.d.	n.d.		0.15 ± 0.01		0.12 ± 0.10	0.21 ± 0.01	0.19 ± 0.02		n.d.	n.d.	n.d.	n.d.	3OMeBA
3, 4-dimethoxycinnamic acid	34OMeCA		n.d.		n.d.	n.d.	n.d.		n.d.	n.d.	n.d.	n.d.		0.15 ± 0.01		0.20 ± 0.04	0.23 ± 0.02	0.23 ± 0.06		n.d.	0.37 ± 0.01	0.41 ± 0.05	0.42 ± 0.04		n.d.		n.d.	n.d.	n.d.		n.d.	n.d.	n.d.	n.d.		0.15 ± 0.01		0.20 ± 0.04	0.23 ± 0.02	0.23 ± 0.06		n.d.	0.37 ± 0.01	0.41 ± 0.05	0.42 ± 0.04	34OMeCA
2, 6-dihydroxybenzoic acid	26OHBA		n.d.		n.d.	n.d.	n.d.		n.d.	n.d.	n.d.	n.d.		0.05 ± 0.02		0.07 ± 0.00	0.08 ± 0.00	0.07 ± 0.00		0.15 ± 0.13	n.d.	n.d.	n.d.		n.d.		n.d.	n.d.	n.d.		n.d.	n.d.	n.d.	n.d.		0.05 ± 0.02		0.07 ± 0.00	0.08 ± 0.00	0.07 ± 0.00		0.15 ± 0.13	n.d.	n.d.	n.d.	26OHBA
biochanin a	Biochanin A		0.10 ± 0.00		0.09 ± 0.01	0.11 ± 0.01	0.12 ± 0.00		n.d.	n.d.	0.03 ± 0.05	n.d.		n.d.		n.d.	n.d.	n.d.		n.d.	n.d.	n.d.	n.d.		n.d.		n.d.	n.d.	0.04 ± 0.03		n.d.	n.d.	n.d.	n.d.		0.10 ± 0.00		0.09 ± 0.01	0.11 ± 0.01	0.16 ± 0.04		n.d.	n.d.	0.03 ± 0.05	n.d.	Biochanin A
didymin	Didymin		0.32 ± 0.03		0.37 ± 0.04	0.36 ± 0.03	0.37 ± 0.04		0.23 ± 0.01	0.23 ± 0.02	0.23 ± 0.02	0.22 ± 0.03		n.d.		n.d.	n.d.	n.d.		n.d.	n.d.	n.d.	n.d.		n.d.		n.d.	n.d.	n.d.		n.d.	n.d.	n.d.	n.d.		0.32 ± 0.03		0.37 ± 0.04	0.36 ± 0.03	0.37 ± 0.04		0.23 ± 0.01	0.23 ± 0.02	0.23 ± 0.02	0.22 ± 0.03	Didymin
isoliquiritigenin	Isoliquiritigenin		0.13 ± 0.00		0.11 ± 0.01	0.12 ± 0.01	0.13 ± 0.01		0.07 ± 0.01	0.07 ± 0.00	0.04 ± 0.00	0.06 ± 0.01		0.11 ± 0.00		0.11 ± 0.00	0.12 ± 0.01	0.11 ± 0.01		0.08 ± 0.01	0.08 ± 0.01	0.07 ± 0.00	0.09 ± 0.01		n.d.		n.d.	n.d.	n.d.		n.d.	n.d.	n.d.	n.d.		0.23 ± 0.00		0.22 ± 0.01	0.23 ± 0.01	0.24 ± 0.02		0.15 ± 0.02	0.15 ± 0.01	0.12 ± 0.00	0.15 ± 0.01	Isoliquiritigenin
formononetin	Formononetin		0.05 ± 0.00		n.d.	n.d.	n.d.		n.d.	0.01 ± 0.01	0.01 ± 0.01	n.d.		n.d.		n.d.	n.d.	n.d.		n.d.	n.d.	n.d.	n.d.		n.d.		n.d.	n.d.	n.d.		n.d.	n.d.	n.d.	n.d.		0.05 ± 0.00		n.d.	n.d.	n.d.		n.d.	0.01 ± 0.01	0.01 ± 0.01	n.d.	Formononetin
hydrogenated ferulic dimer h5-5	Hydrogenated Ferulic Dimer H5-5		n.d.		n.d.	n.d.	n.d.		n.d.	n.d.	n.d.	n.d.		n.d.		n.d.	n.d.	n.d.		0.10 ± 0.07	0.04 ± 0.07	n.d.	n.d.		0.30 ± 0.08		n.d.	n.d.	n.d.		n.d.	n.d.	n.d.	n.d.		0.30 ± 0.08		n.d.	n.d.	n.d.		0.10 ± 0.07	0.04 ± 0.07	n.d.	n.d.	Hydrogenated Ferulic Dimer H5-5
enterodiol	Enterodiol		0.07 ± 0.09		n.d.	0.01 ± 0.02	n.d.		n.d.	n.d.	n.d.	n.d.		0.02 ± 0.00		n.d.	n.d.	n.d.		n.d.	n.d.	n.d.	n.d.		n.d.		n.d.	n.d.	n.d.		n.d.	n.d.	n.d.	n.d.		0.09 ± 0.09		n.d.	0.01 ± 0.02	n.d.		n.d.	n.d.	n.d.	n.d.	Enterodiol
hydroxytyrosol	Hydroxytyrosol		0.01 ± 0.00		0.02 ± 0.00	0.01 ± 0.01	n.d.		n.d.	n.d.	n.d.	n.d.		0.03 ± 0.01		0.02 ± 0.01	0.03 ± 0.01	0.02 ± 0.01		n.d.	n.d.	n.d.	n.d.		0.01 ± 0.00		n.d.	n.d.	0.02 ± 0.00		n.d.	n.d.	n.d.	n.d.		0.05 ± 0.01		0.04 ± 0.01	0.04 ± 0.02	0.04 ± 0.02		n.d.	n.d.	n.d.	n.d.	Hydroxytyrosol
3, 4, 5--trihydroxybenzaldehyde	345OHBAld		n.d.		n.d.	n.d.	n.d.		0.60 ± 0.05	0.56 ± 0.02	0.45 ± 0.03	0.55 ± 0.06		n.d.		n.d.	n.d.	n.d.		0.53 ± 0.03	0.49 ± 0.03	0.47 ± 0.04	0.46 ± 0.07		n.d.		n.d.	n.d.	n.d.		0.30 ± 0.03	0.29 ± 0.02	0.29 ± 0.01	0.31 ± 0.02		n.d.		n.d.	n.d.	n.d.		1.43 ± 0.04	1.34 ± 0.02	1.22 ± 0.05	1.31 ± 0.10	345OHBAld
3, 5-dimethoxy-4-hydroxyacetophenone	35OMe4OHAcP		n.d.		n.d.	n.d.	n.d.		0.23 ± 0.02	0.21 ± 0.02	0.20 ± 0.02	0.20 ± 0.01		n.d.		n.d.	n.d.	n.d.		0.26 ± 0.01	0.25 ± 0.03	0.26 ± 0.02	0.27 ± 0.00		n.d.		n.d.	n.d.	n.d.		0.50 ± 0.01	0.46 ± 0.03	0.44 ± 0.02	0.49 ± 0.06		n.d.		n.d.	n.d.	n.d.		0.99 ± 0.03	0.92 ± 0.04	0.89 ± 0.06	0.96 ± 0.06	35OMe4OHAcP
3-hydroxybenzoic acid	3OHBA		n.d.		n.d.	n.d.	n.d.		n.d.	n.d.	n.d.	n.d.		n.d.		n.d.	n.d.	n.d.		n.d.	n.d.	n.d.	n.d.		n.d.		n.d.	n.d.	n.d.		n.d.	n.d.	n.d.	n.d.		n.d.		n.d.	n.d.	n.d.		n.d.	n.d.	n.d.	n.d.	3OHBA
3, 5-dihydroxybenzoic acid	35OHBA		n.d.		n.d.	n.d.	n.d.		n.d.	n.d.	n.d.	n.d.		n.d.		n.d.	n.d.	n.d.		n.d.	n.d.	n.d.	n.d.		n.d.		n.d.	n.d.	n.d.		n.d.	n.d.	n.d.	n.d.		n.d.		n.d.	n.d.	n.d.		n.d.	n.d.	n.d.	n.d.	35OHBA
2-methoxybenzoic acid	2OMeBA		n.d.		n.d.	n.d.	n.d.		n.d.	n.d.	n.d.	n.d.		n.d.		n.d.	n.d.	n.d.		n.d.	n.d.	n.d.	n.d.		n.d.		n.d.	n.d.	n.d.		n.d.	n.d.	n.d.	n.d.		n.d.		n.d.	n.d.	n.d.		n.d.	n.d.	n.d.	n.d.	2OMeBA
2-hydroxyphenylpropionic acid	2OHPPA		n.d.		n.d.	n.d.	n.d.		0.10 ± 0.00	0.10 ± 0.00	0.09 ± 0.00	0.09 ± 0.00		n.d.		n.d.	n.d.	n.d.		n.d.	n.d.	n.d.	n.d.		n.d.		n.d.	n.d.	n.d.		n.d.	n.d.	n.d.	n.d.		n.d.		n.d.	n.d.	n.d.		0.10 ± 0.00	0.10 ± 0.00	0.09 ± 0.00	0.09 ± 0.00	2OHPPA
3-hydroxyphenylpropionic acid	3OHPPA		n.d.		n.d.	n.d.	n.d.		n.d.	n.d.	n.d.	n.d.		n.d.		0.38 ± 0.03	0.51 ± 0.05	0.49 ± 0.05		n.d.	n.d.	n.d.	n.d.		n.d.		n.d.	n.d.	n.d.		n.d.	n.d.	n.d.	n.d.		n.d.		0.38 ± 0.03	0.51 ± 0.05	0.49 ± 0.05		n.d.	n.d.	n.d.	n.d.	3OHPPA
indole 3-acetic acid	I3 Acetic		n.d.		n.d.	n.d.	n.d.		0.12 ± 0.01	0.11 ± 0.00	0.15 ± 0.00	0.16 ± 0.01		n.d.		n.d.	n.d.	n.d.		0.11 ± 0.01	0.12 ± 0.01	0.12 ± 0.01	0.12 ± 0.01		n.d.		n.d.	n.d.	n.d.		n.d.	n.d.	n.d.	n.d.		n.d.		n.d.	n.d.	n.d.		0.23 ± 0.01	0.23 ± 0.01	0.27 ± 0.01	0.28 ± 0.02	I3 Acetic
indole-4-propionic acid	I3 Propionic		n.d.		n.d.	n.d.	n.d.		n.d.	n.d.	n.d.	n.d.		n.d.		n.d.	n.d.	n.d.		n.d.	n.d.	n.d.	n.d.		n.d.		n.d.	n.d.	n.d.		n.d.	n.d.	n.d.	n.d.		n.d.		n.d.	n.d.	n.d.		n.d.	n.d.	n.d.	n.d.	I3 Propionic
4-hydroxymandelic acid	4OHMA		n.d.		n.d.	n.d.	n.d.		n.d.	n.d.	n.d.	n.d.		n.d.		n.d.	n.d.	n.d.		n.d.	n.d.	n.d.	n.d.		n.d.		n.d.	n.d.	n.d.		n.d.	n.d.	n.d.	n.d.		n.d.		n.d.	n.d.	n.d.		n.d.	n.d.	n.d.	n.d.	4OHMA
4-hydroxyphenyllactic acid	4OHPLLA		n.d.		n.d.	n.d.	n.d.		n.d.	n.d.	0.36 ± 0.02	0.32 ± 0.05		n.d.		2.30 ± 0.41	3.88 ± 0.91	4.68 ± 1.18		0.59 ± 0.06	0.89 ± 0.09	0.75 ± 0.06	1.05 ± 0.02		n.d.		n.d.	n.d.	n.d.		0.34 ± 0.04	0.34 ± 0.03	0.47 ± 0.03	0.41 ± 0.02		n.d.		2.30 ± 0.41	3.88 ± 0.91	4.68 ± 1.18		0.93 ± 0.04	1.23 ± 0.10	1.58 ± 0.09	1.78 ± 0.05	4OHPLLA
ethylferulate	Et3OMe4OHCAte		n.d.		n.d.	n.d.	n.d.		0.19 ± 0.01	0.17 ± 0.01	n.d.	n.d.		n.d.		n.d.	n.d.	n.d.		n.d.	n.d.	n.d.	n.d.		n.d.		n.d.	n.d.	n.d.		n.d.	n.d.	n.d.	n.d.		n.d.		n.d.	n.d.	n.d.		0.19 ± 0.01	0.17 ± 0.01	n.d.	n.d.	Et3OMe4OHCAte
gallocatechin	Gallocatechin		n.d.		n.d.	n.d.	n.d.		n.d.	n.d.	n.d.	n.d.		n.d.		0.57 ± 0.33	0.36 ± 0.05	0.38 ± 0.13		0.13 ± 0.02	0.23 ± 0.03	0.07 ± 0.06	0.14 ± 0.05		n.d.		n.d.	n.d.	n.d.		n.d.	n.d.	n.d.	n.d.		n.d.		0.57 ± 0.33	0.36 ± 0.05	0.38 ± 0.13		0.13 ± 0.02	0.23 ± 0.03	0.07 ± 0.06	0.14 ± 0.05	Gallocatechin
epigallocatechin	Epigallocatechin		n.d.		n.d.	n.d.	n.d.		n.d.	n.d.	n.d.	n.d.		n.d.		0.10 ± 0.17	0.12 ± 0.11	n.d.		n.d.	n.d.	n.d.	n.d.		n.d.		n.d.	n.d.	n.d.		n.d.	n.d.	n.d.	n.d.		n.d.		0.10 ± 0.17	0.12 ± 0.11	n.d.		n.d.	n.d.	n.d.	n.d.	Epigallocatechin
tyrosol	Tyrosol		n.d.		n.d.	n.d.	1.75 ± 0.22		n.d.	n.d.	n.d.	0.52 ± 0.48		n.d.		n.d.	n.d.	n.d.		n.d.	n.d.	n.d.	n.d.		n.d.		n.d.	n.d.	n.d.		n.d.	n.d.	n.d.	n.d.		n.d.		n.d.	n.d.	1.75 ± 0.22		n.d.	n.d.	n.d.	0.52 ± 0.48	Tyrosol
gossypin	Gossypin		n.d.		n.d.	n.d.	n.d.		0.03 ± 0.02	0.04 ± 0.00	0.03 ± 0.00	0.03 ± 0.00		n.d.		n.d.	n.d.	n.d.		n.d.	n.d.	n.d.	n.d.		n.d.		n.d.	n.d.	n.d.		n.d.	n.d.	n.d.	n.d.		n.d.		n.d.	n.d.	n.d.		0.03 ± 0.02	0.04 ± 0.00	0.03 ± 0.00	0.03 ± 0.00	Gossypin
resveratrol	Resveratrol		n.d.		n.d.	n.d.	n.d.		0.05 ± 0.01	0.07 ± 0.02	0.02 ± 0.02	0.07 ± 0.02		n.d.		n.d.	n.d.	n.d.		n.d.	n.d.	n.d.	n.d.		n.d.		n.d.	n.d.	n.d.		n.d.	n.d.	n.d.	n.d.		n.d.		n.d.	n.d.	n.d.		0.05 ± 0.01	0.07 ± 0.02	0.02 ± 0.02	0.07 ± 0.02	Resveratrol
ferulic dimer 5-5	Ferulic Dimer 5-5		n.d.		n.d.	n.d.	n.d.		n.d.	n.d.	n.d.	n.d.		n.d.		n.d.	n.d.	n.d.		0.02 ± 0.04	0.05 ± 0.06	n.d.	0.11 ± 0.06		n.d.		n.d.	n.d.	n.d.		n.d.	n.d.	n.d.	n.d.		n.d.		n.d.	n.d.	n.d.		0.02 ± 0.04	0.05 ± 0.06	n.d.	0.11 ± 0.06	Ferulic Dimer 5-5
morin	Morin		n.d.		n.d.	n.d.	n.d.		n.d.	n.d.	0.09 ± 0.09	n.d.		n.d.		n.d.	n.d.	n.d.		n.d.	n.d.	n.d.	n.d.		n.d.		n.d.	n.d.	n.d.		n.d.	n.d.	n.d.	n.d.		n.d.		n.d.	n.d.	n.d.		n.d.	n.d.	0.09 ± 0.09	n.d.	Morin
scopoletin	Scopoletin		n.d.		n.d.	n.d.	n.d.		n.d.	n.d.	n.d.	n.d.		n.d.		n.d.	n.d.	n.d.		n.d.	n.d.	n.d.	n.d.		n.d.		n.d.	n.d.	n.d.		n.d.	n.d.	n.d.	n.d.		n.d.		n.d.	n.d.	n.d.		n.d.	n.d.	n.d.	n.d.	Scopoletin
umbelliferone	Umbelliferone		n.d.		n.d.	0.01 ± 0.01	0.03 ± 0.01		0.02 ± 0.01	0.02 ± 0.01	n.d.	0.02 ± 0.02		n.d.		n.d.	n.d.	n.d.		n.d.	n.d.	n.d.	n.d.		n.d.		n.d.	n.d.	n.d.		n.d.	n.d.	n.d.	n.d.		n.d.		n.d.	0.01 ± 0.01	0.03 ± 0.01		0.02 ± 0.01	0.02 ± 0.01	n.d.	0.02 ± 0.02	Umbelliferone
7,8-dihydroxy-6-methyl coumarin	7,8-dihydroxy-6-methyl coumarin		n.d.		n.d.	0.01 ± 0.01	0.03 ± 0.01		n.d.	n.d.	n.d.	n.d.		n.d.		n.d.	n.d.	n.d.		n.d.	n.d.	n.d.	n.d.		n.d.		n.d.	n.d.	n.d.		n.d.	n.d.	n.d.	n.d.		n.d.		n.d.	0.01 ± 0.01	0.03 ± 0.01		n.d.	n.d.	n.d.	n.d.	7,8-dihydroxy-6-methyl coumarin
4-hydroxyphenylpropionic acid	4OHPPA		n.d.		n.d.	n.d.	n.d.		n.d.	n.d.	n.d.	n.d.		n.d.		n.d.	n.d.	n.d.		n.d.	n.d.	n.d.	n.d.		n.d.		n.d.	n.d.	n.d.		n.d.	n.d.	n.d.	n.d.		n.d.		n.d.	n.d.	n.d.		n.d.	n.d.	n.d.	n.d.	4OHPPA
Phloretic acid	34OHPPA		n.d.		n.d.	n.d.	n.d.		n.d.	n.d.	n.d.	n.d.		n.d.		n.d.	n.d.	n.d.		n.d.	n.d.	n.d.	n.d.		n.d.		n.d.	n.d.	n.d.		n.d.	n.d.	n.d.	n.d.		n.d.		n.d.	n.d.	n.d.		n.d.	n.d.	n.d.	n.d.	34OHPPA
3-methoxyphenylpropionic acid	3OMePPA		n.d.		n.d.	n.d.	n.d.		n.d.	n.d.	n.d.	n.d.		n.d.		n.d.	n.d.	n.d.		n.d.	n.d.	n.d.	n.d.		n.d.		n.d.	n.d.	n.d.		n.d.	n.d.	n.d.	n.d.		n.d.		n.d.	n.d.	n.d.		n.d.	n.d.	n.d.	n.d.	3OMePPA
1, 3-dihydroxybenzen	13OHB		n.d.		n.d.	n.d.	n.d.		n.d.	n.d.	n.d.	n.d.		n.d.		n.d.	n.d.	n.d.		n.d.	n.d.	n.d.	n.d.		n.d.		n.d.	n.d.	n.d.		n.d.	n.d.	n.d.	n.d.		n.d.		n.d.	n.d.	n.d.		n.d.	n.d.	n.d.	n.d.	13OHB
3-hydroxyphenylacetic acid	3OHPLA		n.d.		n.d.	n.d.	n.d.		n.d.	n.d.	n.d.	n.d.		n.d.		n.d.	n.d.	n.d.		n.d.	n.d.	n.d.	n.d.		n.d.		n.d.	n.d.	n.d.		n.d.	n.d.	n.d.	n.d.		n.d.		n.d.	n.d.	n.d.		n.d.	n.d.	n.d.	n.d.	3OHPLA
4-methoxyphenylacetic acid	4OMePLA		n.d.		n.d.	n.d.	n.d.		n.d.	n.d.	n.d.	n.d.		n.d.		n.d.	n.d.	n.d.		n.d.	n.d.	n.d.	n.d.		n.d.		n.d.	n.d.	n.d.		n.d.	n.d.	n.d.	n.d.		n.d.		n.d.	n.d.	n.d.		n.d.	n.d.	n.d.	n.d.	4OMePLA
3-methoxy-4-hydroxyphenylacetic acid	3OMe4OHPLA		n.d.		n.d.	n.d.	n.d.		n.d.	n.d.	n.d.	n.d.		n.d.		n.d.	n.d.	n.d.		n.d.	n.d.	n.d.	n.d.		n.d.		n.d.	n.d.	n.d.		n.d.	n.d.	n.d.	n.d.		n.d.		n.d.	n.d.	n.d.		n.d.	n.d.	n.d.	n.d.	3OMe4OHPLA
epigallocatechin gallate	Epigallocatechin Gallate		n.d.		n.d.	n.d.	n.d.		n.d.	n.d.	n.d.	n.d.		n.d.		n.d.	n.d.	n.d.		n.d.	n.d.	n.d.	n.d.		n.d.		n.d.	n.d.	n.d.		n.d.	n.d.	n.d.	n.d.		n.d.		n.d.	n.d.	n.d.		n.d.	n.d.	n.d.	n.d.	Epigallocatechin Gallate
3, 4-dimethoxybenzoic acid	34OMeBA		n.d.		n.d.	n.d.	n.d.		n.d.	n.d.	n.d.	n.d.		n.d.		n.d.	n.d.	n.d.		n.d.	n.d.	n.d.	n.d.		n.d.		n.d.	n.d.	n.d.		n.d.	n.d.	n.d.	n.d.		n.d.		n.d.	n.d.	n.d.		n.d.	n.d.	n.d.	n.d.	34OMeBA
4-methoxy-3-hydroxybenzaldehyde	4OMe3OHBAld		n.d.		n.d.	n.d.	n.d.		n.d.	n.d.	n.d.	n.d.		n.d.		n.d.	n.d.	n.d.		n.d.	n.d.	n.d.	n.d.		n.d.		n.d.	n.d.	n.d.		n.d.	n.d.	n.d.	n.d.		n.d.		n.d.	n.d.	n.d.		n.d.	n.d.	n.d.	n.d.	4OMe3OHBAld
2-hydroxycinnamic acid	2OHCA		n.d.		n.d.	n.d.	n.d.		n.d.	n.d.	n.d.	n.d.		n.d.		n.d.	n.d.	n.d.		n.d.	n.d.	n.d.	n.d.		n.d.		n.d.	n.d.	n.d.		n.d.	n.d.	n.d.	n.d.		n.d.		n.d.	n.d.	n.d.		n.d.	n.d.	n.d.	n.d.	2OHCA
3-hydroxycinnamic acid	3OHCA		n.d.		n.d.	n.d.	n.d.		n.d.	n.d.	n.d.	n.d.		n.d.		n.d.	n.d.	n.d.		n.d.	n.d.	n.d.	n.d.		n.d.		n.d.	n.d.	n.d.		n.d.	n.d.	n.d.	n.d.		n.d.		n.d.	n.d.	n.d.		n.d.	n.d.	n.d.	n.d.	3OHCA
3-methoxycinnamic acid	3OMeCA		n.d.		n.d.	n.d.	n.d.		n.d.	n.d.	n.d.	n.d.		n.d.		n.d.	n.d.	n.d.		n.d.	n.d.	n.d.	n.d.		n.d.		n.d.	n.d.	n.d.		n.d.	n.d.	n.d.	n.d.		n.d.		n.d.	n.d.	n.d.		n.d.	n.d.	n.d.	n.d.	3OMeCA
4-methoxycinnamic acid	4OMeCA		n.d.		n.d.	n.d.	n.d.		n.d.	n.d.	n.d.	n.d.		n.d.		n.d.	n.d.	n.d.		n.d.	n.d.	n.d.	n.d.		n.d.		n.d.	n.d.	n.d.		n.d.	n.d.	n.d.	n.d.		n.d.		n.d.	n.d.	n.d.		n.d.	n.d.	n.d.	n.d.	4OMeCA
mandelic acid	MA		n.d.		n.d.	n.d.	n.d.		n.d.	n.d.	n.d.	n.d.		n.d.		n.d.	n.d.	n.d.		n.d.	n.d.	n.d.	n.d.		n.d.		n.d.	n.d.	n.d.		n.d.	n.d.	n.d.	n.d.		n.d.		n.d.	n.d.	n.d.		n.d.	n.d.	n.d.	n.d.	MA
o-Hydroxyhippuric acid	2OHHA		n.d.		n.d.	n.d.	n.d.		n.d.	n.d.	n.d.	n.d.		n.d.		n.d.	n.d.	n.d.		n.d.	n.d.	n.d.	n.d.		n.d.		n.d.	n.d.	n.d.		n.d.	n.d.	n.d.	n.d.		n.d.		n.d.	n.d.	n.d.		n.d.	n.d.	n.d.	n.d.	2OHHA
phenylpropionic acid	PPA		n.d.		n.d.	n.d.	n.d.		n.d.	n.d.	n.d.	n.d.		n.d.		n.d.	n.d.	n.d.		n.d.	n.d.	n.d.	n.d.		n.d.		n.d.	n.d.	n.d.		n.d.	n.d.	n.d.	n.d.		n.d.		n.d.	n.d.	n.d.		n.d.	n.d.	n.d.	n.d.	PPA
phloretin	Phloretin		n.d.		n.d.	n.d.	n.d.		n.d.	n.d.	n.d.	n.d.		n.d.		n.d.	n.d.	n.d.		n.d.	n.d.	n.d.	n.d.		n.d.		n.d.	n.d.	n.d.		n.d.	n.d.	n.d.	n.d.		n.d.		n.d.	n.d.	n.d.		n.d.	n.d.	n.d.	n.d.	Phloretin
eriocitrin	Eriocitrin		n.d.		n.d.	n.d.	n.d.		n.d.	n.d.	n.d.	n.d.		n.d.		n.d.	n.d.	n.d.		n.d.	n.d.	n.d.	n.d.		n.d.		n.d.	n.d.	n.d.		n.d.	n.d.	n.d.	n.d.		n.d.		n.d.	n.d.	n.d.		n.d.	n.d.	n.d.	n.d.	Eriocitrin
naringin	Naringin		n.d.		n.d.	n.d.	n.d.		n.d.	n.d.	n.d.	n.d.		n.d.		n.d.	n.d.	n.d.		n.d.	n.d.	n.d.	n.d.		n.d.		n.d.	n.d.	n.d.		n.d.	n.d.	n.d.	n.d.		n.d.		n.d.	n.d.	n.d.		n.d.	n.d.	n.d.	n.d.	Naringin
hesperitin	Hesperitin		n.d.		n.d.	n.d.	n.d.		n.d.	n.d.	n.d.	n.d.		n.d.		n.d.	n.d.	n.d.		n.d.	n.d.	n.d.	n.d.		n.d.		n.d.	n.d.	n.d.		n.d.	n.d.	n.d.	n.d.		n.d.		n.d.	n.d.	n.d.		n.d.	n.d.	n.d.	n.d.	Hesperitin
genistein	Genistein		n.d.		n.d.	n.d.	n.d.		n.d.	n.d.	n.d.	n.d.		n.d.		n.d.	n.d.	n.d.		n.d.	n.d.	n.d.	n.d.		n.d.		n.d.	n.d.	n.d.		n.d.	n.d.	n.d.	n.d.		n.d.		n.d.	n.d.	n.d.		n.d.	n.d.	n.d.	n.d.	Genistein
neohesperidin	Neohesperidin		n.d.		n.d.	n.d.	n.d.		n.d.	n.d.	n.d.	n.d.		n.d.		n.d.	n.d.	n.d.		n.d.	n.d.	n.d.	n.d.		n.d.		n.d.	n.d.	n.d.		n.d.	n.d.	n.d.	n.d.		n.d.		n.d.	n.d.	n.d.		n.d.	n.d.	n.d.	n.d.	Neohesperidin
poncirin	Poncirin		n.d.		n.d.	n.d.	n.d.		n.d.	n.d.	n.d.	n.d.		n.d.		n.d.	n.d.	n.d.		n.d.	n.d.	n.d.	n.d.		n.d.		n.d.	n.d.	n.d.		n.d.	n.d.	n.d.	n.d.		n.d.		n.d.	n.d.	n.d.		n.d.	n.d.	n.d.	n.d.	Poncirin
daidzein	Daidzein		n.d.		n.d.	n.d.	n.d.		n.d.	n.d.	n.d.	n.d.		n.d.		n.d.	n.d.	n.d.		n.d.	n.d.	n.d.	n.d.		n.d.		n.d.	n.d.	n.d.		n.d.	n.d.	n.d.	n.d.		n.d.		n.d.	n.d.	n.d.		n.d.	n.d.	n.d.	n.d.	Daidzein
galangin	Galangin		n.d.		n.d.	n.d.	n.d.		n.d.	n.d.	n.d.	n.d.		n.d.		n.d.	n.d.	n.d.		n.d.	n.d.	n.d.	n.d.		n.d.		n.d.	n.d.	n.d.		n.d.	n.d.	n.d.	n.d.		n.d.		n.d.	n.d.	n.d.		n.d.	n.d.	n.d.	n.d.	Galangin
equol	Equol		n.d.		n.d.	n.d.	n.d.		n.d.	n.d.	n.d.	n.d.		n.d.		n.d.	n.d.	n.d.		n.d.	n.d.	n.d.	n.d.		n.d.		n.d.	n.d.	n.d.		n.d.	n.d.	n.d.	n.d.		n.d.		n.d.	n.d.	n.d.		n.d.	n.d.	n.d.	n.d.	Equol
fisetin	Fisetin		n.d.		n.d.	n.d.	n.d.		n.d.	n.d.	n.d.	n.d.		n.d.		n.d.	n.d.	n.d.		n.d.	n.d.	n.d.	n.d.		n.d.		n.d.	n.d.	n.d.		n.d.	n.d.	n.d.	n.d.		n.d.		n.d.	n.d.	n.d.		n.d.	n.d.	n.d.	n.d.	Fisetin
neoeriocitrin	Neoeriocitrin		n.d.		n.d.	n.d.	n.d.		n.d.	n.d.	n.d.	n.d.		n.d.		n.d.	n.d.	n.d.		n.d.	n.d.	n.d.	n.d.		n.d.		n.d.	n.d.	n.d.		n.d.	n.d.	n.d.	n.d.		n.d.		n.d.	n.d.	n.d.		n.d.	n.d.	n.d.	n.d.	Neoeriocitrin
ferulic dimer 8-5c	Ferulic Dimer 8-5C		n.d.		n.d.	n.d.	n.d.		n.d.	n.d.	n.d.	n.d.		n.d.		n.d.	n.d.	n.d.		n.d.	n.d.	n.d.	n.d.		n.d.		n.d.	n.d.	n.d.		n.d.	n.d.	n.d.	n.d.		n.d.		n.d.	n.d.	n.d.		n.d.	n.d.	n.d.	n.d.	Ferulic Dimer 8-5C
ferulic dimer 8-8c	Ferulic Dimer 8-8C		n.d.		n.d.	n.d.	n.d.		n.d.	n.d.	n.d.	n.d.		n.d.		n.d.	n.d.	n.d.		n.d.	n.d.	n.d.	n.d.		n.d.		n.d.	n.d.	n.d.		n.d.	n.d.	n.d.	n.d.		n.d.		n.d.	n.d.	n.d.		n.d.	n.d.	n.d.	n.d.	Ferulic Dimer 8-8C
ellagic acid	Ellagic Acid		n.d.		n.d.	n.d.	n.d.		n.d.	n.d.	n.d.	n.d.		n.d.		n.d.	n.d.	n.d.		n.d.	n.d.	n.d.	n.d.		n.d.		n.d.	n.d.	n.d.		n.d.	n.d.	n.d.	n.d.		n.d.		n.d.	n.d.	n.d.		n.d.	n.d.	n.d.	n.d.	Ellagic Acid
hydroxymatairesinol	Hydroxymatairesinol		n.d.		n.d.	n.d.	n.d.		n.d.	n.d.	n.d.	n.d.		n.d.		n.d.	n.d.	n.d.		n.d.	n.d.	n.d.	n.d.		n.d.		n.d.	n.d.	n.d.		n.d.	n.d.	n.d.	n.d.		n.d.		n.d.	n.d.	n.d.		n.d.	n.d.	n.d.	n.d.	Hydroxymatairesinol
BDCA	BDCA		n.d.		n.d.	n.d.	n.d.		n.d.	n.d.	n.d.	n.d.		n.d.		n.d.	n.d.	n.d.		n.d.	n.d.	n.d.	n.d.		n.d.		n.d.	n.d.	n.d.		n.d.	n.d.	n.d.	n.d.		n.d.		n.d.	n.d.	n.d.		n.d.	n.d.	n.d.	n.d.	BDCA
BChDCA	BChDCA		n.d.		n.d.	n.d.	n.d.		n.d.	n.d.	n.d.	n.d.		n.d.		n.d.	n.d.	n.d.		n.d.	n.d.	n.d.	n.d.		n.d.		n.d.	n.d.	n.d.		n.d.	n.d.	n.d.	n.d.		n.d.		n.d.	n.d.	n.d.		n.d.	n.d.	n.d.	n.d.	BChDCA
BLCA	BLCA		n.d.		n.d.	n.d.	n.d.		n.d.	n.d.	n.d.	n.d.		n.d.		n.d.	n.d.	n.d.		n.d.	n.d.	n.d.	n.d.		n.d.		n.d.	n.d.	n.d.		n.d.	n.d.	n.d.	n.d.		n.d.		n.d.	n.d.	n.d.		n.d.	n.d.	n.d.	n.d.	BLCA
matairesinol	Matairesinol		n.d.		n.d.	n.d.	n.d.		n.d.	n.d.	n.d.	n.d.		n.d.		n.d.	n.d.	n.d.		n.d.	n.d.	n.d.	n.d.		n.d.		n.d.	n.d.	n.d.		n.d.	n.d.	n.d.	n.d.		n.d.		n.d.	n.d.	n.d.		n.d.	n.d.	n.d.	n.d.	Matairesinol
enterolactone	Enterolactone		n.d.		n.d.	n.d.	n.d.		n.d.	n.d.	n.d.	n.d.		n.d.		n.d.	n.d.	n.d.		n.d.	n.d.	n.d.	n.d.		n.d.		n.d.	n.d.	n.d.		n.d.	n.d.	n.d.	n.d.		n.d.		n.d.	n.d.	n.d.		n.d.	n.d.	n.d.	n.d.	Enterolactone

## Sheet: Table S2
Sample	CON_D1	Raw_D1	CON_D2	Raw_D2	CON_D3	Raw_D3		RDP classification
Group	TMA117	TMA114	TMA118	TMA115	TMA119	TMA116	Closest BLAST ID	Genus (Rep. Seq)	Genus (OTU consensus)
Otu001	5.35187	5.47487	6.74332	4.87914	4.23422	4.62781	Collinsella aerofaciens (98.42%)	Collinsella(99)	Collinsella(100)
Otu002	3.63636	1.76791	14.5519	6.85561	2.01604	1.43636	Bacteroides vulgatus (98.81%)	Phocaeicola(98)	Phocaeicola(100)
Otu003	4.83422	2.56043	4.71337	4.6877	3.73262	3.15615	Faecalibacterium prausnitzii (99.21%)	Faecalibacterium(94)	Faecalibacterium(100)
Otu004	3.83529	6.28235	0	0.00213904	6.79037	6.65775	Oscillospiraceae bacterium (100%)	Ruminococcaceae_unclassified(94)	Ruminococcaceae_unclassified(99)
Otu005	3.00642	4.2107	0.0427807	0.057754	7.28128	7.05348	Bifidobacterium faecale (100%)/Bifidobacterium adolescentis (100%)	Bifidobacterium(100)	Bifidobacterium(100)
Otu006	6.25882	1.30695	7.08877	4.90374	0.636364	0.827807	Clostridium fessum (98.02%)	Lachnospiraceae_unclassified(100)	Lachnospiraceae_unclassified(99)
Otu007	1.97647	4.36471	2.70588	3.23102	3.36578	3.38396	Bacteroides sp. (98.81%)	Bacteroides(87)	Bacteroides(100)
Otu008	0.993583	2.49947	0.368984	0.518717	6.12834	6.5893	Gemmiger formicilis (100%)/Oscillospiraceae bacterium (100%)	Ruminococcaceae_unclassified(100)	Ruminococcaceae_unclassified(92)
Otu009	1.28877	1.18075	2.03529	2.61925	4.77005	4.56257	Parabacteroides distasonis (100%)	Parabacteroides(100)	Parabacteroides(100)
Otu010	1.65989	3.83209	2.3893	1.46417	2.84385	2.70588	Parabacteroides merdae (100%)	Parabacteroides(100)	Parabacteroides(100)
Otu011	3.12193	1.53797	9.09305	0.897326	0.084492	0.0213904	Anaerotignum lactatifermentans (100%)	Anaerotignum(100)	Anaerotignum(100)
Otu012	1.81711	2.74973	5.16043	4.74759	0	0	Allisonella histaminiformans (100%)	Allisonella(98)	Allisonella(100)
Otu013	1.9861	1.00856	0.699465	0.576471	5.18824	4.99893	Sutterella wadsworthensis (98.81%)	Sutterella(100)	Sutterella(100)
Otu014	3.34225	1.6139	3.09198	3.77647	1.26845	1.2631	Bacteroides thetaiotaomicron (100%)	Bacteroides(100)	Bacteroides(100)
Otu015	0.473797	1.10481	2.4877	2.76043	2.56684	3.31551	Anaerostipes hadrus (97.63%)	Anaerostipes(87)	Anaerostipes(100)
Otu016	7.38075	4.69626	0	0.00320856	0.127273	0.126203	Prevotella copri (100%)/Prevotella marseillensis (100%)	Prevotella(100)	Prevotella(100)
Otu017	1.20642	0.418182	4.83743	2.47807	0.783957	1.22139	Clostridium sp. (100%)	Lachnospiraceae_unclassified(100)	Lachnospiraceae_unclassified(100)
Otu018	2.51979	7.64492	0.00106952	0.00320856	0	0	Duodenibacillus massiliensis (99.21%)	Duodenibacillus(93)	Duodenibacillus(100)
Otu019	2.03743	2.85455	1.51551	2.53155	0.62246	0.602139	Blautia wexlerae (100%)	Blautia(100)	Blautia(100)
Otu020	0.0128342	0	4.09626	5.91337	0	0.00106952	Sutterella stercoricanis (100%)	Sutterella(100)	Sutterella(100)
Otu021	0.0770053	0.163636	1.42032	3.60321	2.42567	1.92513	Bacteroides ovatus (100%)	Bacteroides(100)	Bacteroides(100)
Otu022	0.564706	2.31551	1.23316	3.47487	0.0588235	0.134759		Oscillibacter(67)	Ruminococcaceae_unclassified(100)
Otu023	1.42139	2.85989	0.00641711	0.179679	1.32299	1.77968		Ruminococcaceae_unclassified(100)	Ruminococcaceae_unclassified(94)
Otu024	1.95508	2.65027	0.00855615	0.273797	1.26203	1.3893		Ruminococcaceae_unclassified(95)	Ruminococcaceae_unclassified(100)
Otu025	2.78824	0.873797	1.42032	2.08663	0.0994652	0.0812834	Phocaeicola massiliensis(100%)/Bacteroides massiliensis(100%)	Phocaeicola(79)	Phocaeicola(99)
Otu026	2.42139	0.416043	0.456684	1.70909	0.696257	0.660963		Ruminococcaceae_unclassified(97)	Ruminococcaceae_unclassified(100)
Otu027	1.18289	2.76791	0.086631	0.227807	0.958289	0.943316	Faecalibacterium prausnitzii (100%)/(96.44%)	Faecalibacterium(67)	Ruminococcaceae_unclassified(97)
Otu028	0.0502674	0	0	0	2.89198	3.1615		Dialister(100)	Dialister(100)
Otu029	0.0427807	0	0	0	3.45989	2.59572	Anaeromassilibacillus sp.(100%)/Pseudoruminococcus massiliensis (100%)	Ruminococcaceae_unclassified(100)	Ruminococcaceae_unclassified(100)
Otu030	2.60963	3.07594	0.00213904	0.00641711	0	0.00106952	Phascolarctobacterium faecium (100%)	Phascolarctobacterium(100)	Phascolarctobacterium(100)
Otu031	0.336898	0.0641711	2.06952	2.28021	0.0898396	0.0930481		Lachnospiraceae_unclassified(100)	Lachnospiraceae_unclassified(100)
Otu032	0.403209	0.515508	0.853476	1.08235	0.946524	0.934759	Alistipes shahii (100%)	Alistipes(100)	Alistipes(100)
Otu033	1.59465	1.14225	0.88877	0.51016	0	0	Desulfovibrio piger (100%)	Desulfovibrio(100)	Desulfovibrio(100)
Otu034	0.453476	0.517647	0.776471	1.65027	0.255615	0.203209	Thomasclavelia ramosa (100%)/Faecalibacillus intestinalis(100%)	Faecalibacillus(100)	Faecalibacillus(100)
Otu035	0.260963	0.412834	0.64385	2.11123	0.149733	0.106952	Fusicatenibacter saccharivorans (100%)	Fusicatenibacter(91)	Fusicatenibacter(100)
Otu036	0.812834	0.13369	0.248128	2.13369	0.126203	0.0780749	Faecalibacterium prausnitzii (100%)	Faecalibacterium(100)	Faecalibacterium(100)
Otu037	0.250267	0.796791	0.031016	0.0652406	1.10267	1.21711	Parasutterella excrementihominis (100%)	Parasutterella(100)	Parasutterella(100)
Otu038	0.0770053	0.0106952	1.06738	2.28556	0	0	Bacteroides clarus (100%)	Bacteroides(100)	Bacteroides(100)
Otu039	0.437433	1.28449	0.0299465	1.51123	0.0117647	0.028877	Oliverpabstia intestinalis (100%)/ Blautia brookingsii (100%)	Mediterraneibacter(81)	Mediterraneibacter(98)
Otu040	0.348663	0.290909	0.147594	1.2	0.51016	0.751872		Dysosmobacter(96)	Dysosmobacter(100)
Otu041	0.771123	0.751872	0.394652	0.277005	0.469519	0.524064	Agathobaculum desmolans (100%)/Agathobaculum butyriciproducens (100%)	Anaerobutyricum(98)	Anaerobutyricum(100)
Otu042	1.20535	0.46738	0.55508	0.2	0.26631	0.370053		Ruminococcaceae_unclassified(100)	Ruminococcaceae_unclassified(100)
Otu043	0.273797	1.09947	0.486631	0.979679	0.0491979	0.101604	Eubacterium ramulus (100%)	Lachnospiraceae_unclassified(99)	Lachnospiraceae_unclassified(100)
Otu044	1.28984	1.57647	0	0.00213904	0	0	Bacteroides eggerthii (100%)	Bacteroides(100)	Bacteroides(100)
Otu045	1.42995	0.28877	0.172193	0.424599	0.301604	0.205348	Eubacterium rectale(100%)/Roseburia faecis (100%)	Agathobacter(67)	Lachnospiraceae_unclassified(94)
Otu046	0.0299465	0.00106952	0	0.00106952	1.22353	1.50053		Bifidobacterium(100)	Bifidobacterium(100)
Otu047	0	0.00106952	1.18075	1.54439	0	0		Phascolarctobacterium(100)	Phascolarctobacterium(100)
Otu048	0.477005	0.179679	0.427807	0.639572	0.462032	0.396791	Alistipes putredinis (100%)	Alistipes(100)	Alistipes(100)
Otu049	0.486631	0.57861	0.00213904	0.0192513	0.678075	0.802139	Dorea longicatena (100%)	Dorea(100)	Dorea(100)
Otu050	0.121925	0.303743	0	0.00106952	1.00963	0.95615	Methanobrevibacter smithii (100%)	Methanobrevibacter(100)	Methanobrevibacter(100)
Otu051	0.26738	0.42139	0.649198	0.618182	0.15615	0.163636	Blautia faecis (100%)	Blautia(100)	Blautia(100)
Otu052	0.0181818	0	0.00534759	0.00534759	0.886631	1.03957	Alistipes onderdonkii (100%)	Alistipes(100)	Alistipes(100)
